# Supplementary material for: Amygdala response to emotional faces following acute administration of psilocybin in healthy individuals
Source: Neurosci Appl. 2023 Dec 30;3:103934. doi: 10.1016/j.nsa.2023.103934 (PMC12244094; doi:10.1016/j.nsa.2023.103934)
Supplement: Multimedia component 2 [file mmc2.xlsx]

## Sheet: Table A
Supplementary Table 1. Psilocybin effects on amygdala responses with PPL
	Estimate	SE	95% CI		punc	pFWER
Angry Faces
Intercept	0.435	0.125	0.178	0.691	0.00167	--
Psilocybin	-0.538	0.197	-0.95	-0.127	0.0124	0.0372
Plasma psilocin level	-0.024	0.031	-0.09	0.041	0.4385	1
MRI	0.205	0.142	-0.09	0.5	0.1631	0.489
Fearful Faces
Intercept	0.259	0.104	0.045	0.474	0.0198	--
Psilocybin	-0.174	0.149	-0.483	0.135	0.2542	0.7627
Plasma psilocin level	-0.031	0.03	-0.095	0.032	0.3118	0.936
MRI	0.14	0.133	-0.135	0.416	0.3029	0.909
Neutral Faces
Intercept	0.204	0.161	-0.048	0.457	0.108	--
Psilocybin	-0.009	0.139	-0.301	0.283	0.95	1
Plasma psilocin level	0.039	0.031	-0.028	0.106	0.239	0.718
MRI	0.124	0.161	-0.212	0.461	0.45	1
Effects expressed with baseline session as reference, i.e., a negative "Psilocybin" effect reflects lower amygdala response during psilocybin session. Plasma psilocin level units, µg/L. MRI scanner effects expressed with MRI2 as reference. "Estimate" is the unstandardised regression coefficient. Abbreviations: SE = standard error of regression coefficient, 95% CI = 95% confidence interval, punc =…
