# Supplementary material for: Amygdala response to emotional faces following acute administration of psilocybin in healthy individuals
Source: Neurosci Appl. 2023 Dec 30;3:103934. doi: 10.1016/j.nsa.2023.103934 (PMC12244094; doi:10.1016/j.nsa.2023.103934)
Supplement: Multimedia component 3 [file mmc3.xlsx]

## Sheet: Table B
Supplementary Table 2. Psilocybin effects on amygdala responses with SDI
	Estimate	SE	95% CI		punc	pFWER
Angry Faces
Intercept	0.42	0.124	0.171	0.67	0.00174
Psilocybin	-0.546	0.194	-0.946	-0.146	0.00945	0.0284
Subjective drug intensity	0.063	0.051	-0.044	0.17	0.2318	0.6956
MRI	0.235	0.134	-0.043	0.513	0.09318	0.28
Fearful Faces
Intercept	0.255	0.104	0.043	0.468	0.0204
Psilocybin	-0.206	0.131	-0.476	0.064	0.1284	0.3851
Subjective drug intensity	-0.126	0.045	-0.22	-0.031	0.0122	0.0367
MRI	0.148	0.13	-0.122	0.417	0.269	0.807
Neutral Faces
Intercept	0.208	0.121	-0.042	0.457	0.0984
Psilocybin	0.016	0.137	-0.271	0.302	0.90996	1
Subjective drug intensity	0.07	0.051	-0.037	0.177	0.1879	0.5636
MRI	0.177	0.157	-0.213	0.446	0.4674	1
Effects expressed with baseline session as reference, i.e., a negative "Psilocybin" effect reflects lower amygdala response during psilocybin session. MRI scanner effects expressed with MRI2 as reference. "Estimate" is the unstandardised regression coefficient. Abbreviations: SE = standard error of regression coefficient, 95% CI = 95% confidence interval, punc = unadjusted significance level, pFW…
