# Supplementary material for: Amygdala response to emotional faces following acute administration of psilocybin in healthy individuals
Source: Neurosci Appl. 2023 Dec 30;3:103934. doi: 10.1016/j.nsa.2023.103934 (PMC12244094; doi:10.1016/j.nsa.2023.103934)
Supplement: Multimedia component 4 [file mmc4.xlsx]

## Sheet: Sheet1
Supplementary Table 3. Regional psilocybin effects on response to angry faces
Region	Estimate	95% CI		punc	pFWER
Precentral (L)	-0.231015	-0.557966	0.0959354	0.158554	1
Precentral (R)	-0.106186	-0.453135	0.240762	0.534752	1
Frontal Sup (L)	-0.222711	-0.545353	0.0999304	0.166261	1
Frontal Sup (R)	-0.0876298	-0.395398	0.220138	0.562506	1
Frontal Sup Orb (L)	-0.165207	-0.458466	0.128053	0.254074	1
Frontal Sup Orb (R)	0.1933	-0.113478	0.500078	0.204374	1
Frontal Mid (L)	-0.192526	-0.550637	0.165584	0.278138	1
Frontal Mid (R)	-0.0551098	-0.430576	0.320356	0.764376	1
Frontal Mid Orb (L)	-0.389584	-0.80828	0.0291116	0.0668134	1
Frontal Mid Orb (R)	-0.25973	-0.662448	0.142989	0.194772	1
Frontal Inf Oper (L)	-0.152289	-0.445278	0.140701	0.29404	1
Frontal Inf Oper (R)	-0.096386	-0.493855	0.301083	0.622168	1
Frontal Inf Tri (L)	-0.275518	-0.641544	0.0905078	0.13376	1
Frontal Inf Tri (R)	-0.192296	-0.544494	0.159903	0.271359	1
Frontal Inf Orb (L)	-0.315434	-0.615918	-0.0149501	0.0403919	1
Frontal Inf Orb (R)	-0.133263	-0.490456	0.22393	0.450008	1
Rolandic Oper (L)	-0.120207	-0.475679	0.235266	0.493457	1
Rolandic Oper (R)	0.0372571	-0.354549	0.429063	0.846512	1
Supp Motor Area (L)	-0.174914	-0.569171	0.219344	0.368642	1
Supp Motor Area (R)	-0.0603467	-0.405933	0.285239	0.721722	1
Olfactory (L)	-0.259825	-0.690474	0.170825	0.225109	1
Olfactory (R)	-0.26333	-0.584496	0.0578354	0.103474	1
Frontal Sup Medial (L)	-0.361858	-0.827007	0.10329	0.121588	1
Frontal Sup Medial (R)	-0.341671	-0.739692	0.0563504	0.0891115	1
Rectus (L)	-0.378648	-0.617323	-0.139973	0.00327189	0.284654
Rectus (R)	-0.17207	-0.401617	0.0574765	0.13396	1
Insula (L)	-0.0906605	-0.367101	0.18578	0.506288	1
Insula (R)	-0.124589	-0.463134	0.213956	0.456203	1
Cingulum Ant (L)	-0.274511	-0.621354	0.0723317	0.115616	1
Cingulum Ant (R)	-0.181925	-0.454157	0.0903067	0.180737	1
Cingulum Mid (L)	-0.207939	-0.518154	0.102276	0.179911	1
Cingulum Mid (R)	-0.228763	-0.518068	0.0605425	0.11601	1
Cingulum Post (L)	-0.357596	-0.78209	0.0668982	0.0949622	1
Cingulum Post (R)	-0.320169	-0.65868	0.0183416	0.0627359	1
Hippocampus (L)	-0.310405	-0.579763	-0.0410473	0.0257757	1
Hippocampus (R)	-0.256636	-0.513837	0.000565407	0.0504656	1
ParaHippocampal (L)	-0.349454	-0.594703	-0.104206	0.00708811	0.595401
ParaHippocampal (R)	-0.321001	-0.604562	-0.0374403	0.028167	1
Amygdala (L)	-0.622292	-1.04618	-0.198399	0.00562935	0.484124
Amygdala (R)	-0.461524	-0.86042	-0.0626278	0.0250014	1
Calcarine (L)	-0.0612928	-0.619552	0.496967	0.823098	1
Calcarine (R)	-0.221341	-0.657645	0.214963	0.306138	1
Cuneus (L)	-0.160151	-0.706206	0.385904	0.549799	1
Cuneus (R)	-0.23836	-0.704811	0.228091	0.301887	1
Lingual (L)	-0.227354	-0.646406	0.191698	0.274756	1
Lingual (R)	-0.262335	-0.690424	0.165754	0.218991	1
Occipital Sup (L)	-0.15939	-0.70665	0.38787	0.551895	1
Occipital Sup (R)	-0.139496	-0.569902	0.290911	0.508305	1
Occipital Mid (L)	-0.183415	-0.612036	0.245206	0.384434	1
Occipital Mid (R)	-0.305375	-0.813708	0.202959	0.224147	1
Occipital Inf (L)	-0.395701	-0.886852	0.0954493	0.10845	1
Occipital Inf (R)	-0.567006	-1.08941	-0.0445999	0.0347005	1
Fusiform (L)	-0.365217	-0.627806	-0.102628	0.00836235	0.694075
Fusiform (R)	-0.312538	-0.558589	-0.0664865	0.0150526	1
Postcentral (L)	-0.17345	-0.547755	0.200855	0.349961	1
Postcentral (R)	-0.00539469	-0.395507	0.384718	0.977556	1
Parietal Sup (L)	-0.250636	-0.674529	0.173257	0.23455	1
Parietal Sup (R)	-0.166923	-0.624339	0.290492	0.45807	1
Parietal Inf (L)	-0.165794	-0.631379	0.29979	0.470164	1
Parietal Inf (R)	-0.0348272	-0.501593	0.431938	0.878902	1
SupraMarginal (L)	-0.0877344	-0.54092	0.365451	0.693489	1
SupraMarginal (R)	0.0307888	-0.399131	0.460708	0.884131	1
Angular (L)	-0.0228207	-0.545067	0.499426	0.928854	1
Angular (R)	-0.0869875	-0.534986	0.361011	0.692884	1
Precuneus (L)	-0.307837	-0.731444	0.11577	0.147034	1
Precuneus (R)	-0.178066	-0.5971	0.240968	0.390135	1
Paracentral Lobule (L)	-0.134585	-0.525849	0.256678	0.482179	1
Paracentral Lobule (R)	-0.0879154	-0.605075	0.429244	0.727712	1
Caudate (L)	-0.283698	-0.638127	0.0707319	0.110528	1
Caudate (R)	-0.285399	-0.641858	0.0710609	0.111404	1
Putamen (L)	-0.109424	-0.408776	0.189929	0.458803	1
Putamen (R)	-0.130492	-0.437168	0.176184	0.389832	1
Pallidum (L)	-0.126101	-0.384447	0.132246	0.324987	1
Pallidum (R)	0.00133112	-0.271698	0.27436	0.992036	1
Thalamus (L)	-0.248064	-0.487193	-0.0089354	0.0426517	1
Thalamus (R)	-0.185698	-0.46618	0.0947844	0.184578	1
Heschl (L)	-0.343842	-0.784542	0.0968573	0.120732	1
Heschl (R)	-0.320358	-0.832111	0.191396	0.208797	1
Temporal Sup (L)	-0.202259	-0.58857	0.184052	0.291676	1
Temporal Sup (R)	-0.143126	-0.517319	0.231067	0.438447	1
Temporal Pole Sup (L)	-0.528506	-0.844046	-0.212966	0.00200126	0.176111
Temporal Pole Sup (R)	-0.408963	-0.733379	-0.084547	0.0154384	1
Temporal Mid (L)	-0.199366	-0.48692	0.0881886	0.165413	1
Temporal Mid (R)	-0.206393	-0.55485	0.142065	0.233211	1
Temporal Pole Mid (L)	-0.353495	-0.596958	-0.110031	0.00616095	0.523681
Temporal Pole Mid (R)	-0.2961	-0.509822	-0.0823776	0.00853905	0.700202
Temporal Inf (L)	-0.258042	-0.51575	-0.000333738	0.0497266	1
Temporal Inf (R)	-0.187597	-0.479284	0.104091	0.197252	1
Effects expressed with baseline session as reference, i.e., a negative parameter estimate reflects lower brain response during psilocybin session. Model structure same as for Table 2. "Estimate" is the unstandardised regression coefficient. Abbreviations: 95% CI = 95% confidence interval, punc = unadjusted significance level, pFWER = p-values corrected for family-wise error rate using Bonferroni-…
