# Supplementary material for: Amygdala response to emotional faces following acute administration of psilocybin in healthy individuals
Source: Neurosci Appl. 2023 Dec 30;3:103934. doi: 10.1016/j.nsa.2023.103934 (PMC12244094; doi:10.1016/j.nsa.2023.103934)
Supplement: Multimedia component 5 [file mmc5.xlsx]

## Sheet: Sheet1
Supplementary Table 4. Regional psilocybin effects on response to fearful faces
Region	Estimate	95% CI		punc	pFWER
Precentral (L)	-0.227122	-0.569299	0.115054	0.182374	1
Precentral (R)	-0.279353	-0.556737	-0.00197028	0.0485267	1
Frontal Sup (L)	-0.240084	-0.565858	0.085689	0.141041	1
Frontal Sup (R)	-0.144935	-0.425618	0.135749	0.297155	1
Frontal Sup Orb (L)	-0.177592	-0.434745	0.0795603	0.166875	1
Frontal Sup Orb (R)	-0.0302295	-0.307404	0.246945	0.823902	1
Frontal Mid (L)	-0.151241	-0.493842	0.191361	0.368718	1
Frontal Mid (R)	-0.277469	-0.625306	0.0703687	0.112475	1
Frontal Mid Orb (L)	-0.430327	-0.86973	0.00907561	0.0545745	1
Frontal Mid Orb (R)	-0.225798	-0.565261	0.113665	0.182847	1
Frontal Inf Oper (L)	-0.0373255	-0.415439	0.340788	0.839623	1
Frontal Inf Oper (R)	-0.277392	-0.706745	0.15196	0.194685	1
Frontal Inf Tri (L)	-0.0831265	-0.431532	0.265279	0.625665	1
Frontal Inf Tri (R)	-0.272307	-0.660893	0.11628	0.160562	1
Frontal Inf Orb (L)	-0.0586157	-0.428928	0.311696	0.746223	1
Frontal Inf Orb (R)	-0.16996	-0.566935	0.227015	0.384029	1
Rolandic Oper (L)	-0.131874	-0.453035	0.189287	0.404287	1
Rolandic Oper (R)	-0.212897	-0.568193	0.142398	0.227392	1
Supp Motor Area (L)	-0.133272	-0.483942	0.217399	0.439023	1
Supp Motor Area (R)	-0.131133	-0.422942	0.160675	0.36179	1
Olfactory (L)	-0.0425567	-0.41818	0.333067	0.817495	1
Olfactory (R)	-0.00720663	-0.388372	0.373959	0.969158	1
Frontal Sup Medial (L)	-0.400204	-0.932312	0.131903	0.133444	1
Frontal Sup Medial (R)	-0.174231	-0.579239	0.230778	0.382126	1
Rectus (L)	-0.171182	-0.463519	0.121156	0.23938	1
Rectus (R)	-0.0495391	-0.324465	0.225387	0.71292	1
Insula (L)	0.0100612	-0.289128	0.309251	0.945201	1
Insula (R)	-0.0772804	-0.400612	0.246051	0.626665	1
Cingulum Ant (L)	-0.143607	-0.535173	0.24796	0.456992	1
Cingulum Ant (R)	-0.0225026	-0.357708	0.312703	0.891035	1
Cingulum Mid (L)	-0.343948	-0.667635	-0.0202619	0.0382275	1
Cingulum Mid (R)	-0.216576	-0.474644	0.0414928	0.0962142	1
Cingulum Post (L)	-0.488313	-0.923793	-0.0528335	0.0294747	1
Cingulum Post (R)	-0.312915	-0.59021	-0.0356193	0.0285176	1
Hippocampus (L)	-0.106748	-0.30526	0.0917638	0.277037	1
Hippocampus (R)	-0.236448	-0.42854	-0.0443567	0.017863	1
ParaHippocampal (L)	-0.0341647	-0.244493	0.176164	0.739747	1
ParaHippocampal (R)	-0.0660715	-0.243633	0.11149	0.449143	1
Amygdala (L)	-0.139533	-0.473769	0.194703	0.395527	1
Amygdala (R)	-0.186752	-0.50749	0.133987	0.242014	1
Calcarine (L)	-0.620387	-1.2877	0.0469311	0.0670049	1
Calcarine (R)	-0.48726	-1.06109	0.0865704	0.0923798	1
Cuneus (L)	-0.74038	-1.44366	-0.0371007	0.0399189	1
Cuneus (R)	-0.707319	-1.3657	-0.04894	0.0364246	1
Lingual (L)	-0.499606	-0.985883	-0.0133295	0.0445263	1
Lingual (R)	-0.591849	-1.16038	-0.0233162	0.0420005	1
Occipital Sup (L)	-0.71628	-1.55249	0.119927	0.0888376	1
Occipital Sup (R)	-0.679464	-1.28051	-0.0784142	0.0286342	1
Occipital Mid (L)	-0.65306	-1.2668	-0.0393176	0.0381057	1
Occipital Mid (R)	-0.598492	-1.23927	0.0422893	0.0654537	1
Occipital Inf (L)	-0.857802	-1.56738	-0.14822	0.0201299	1
Occipital Inf (R)	-1.1114	-1.80626	-0.416532	0.00319278	0.280965
Fusiform (L)	-0.426714	-0.75817	-0.0952581	0.0141385	1
Fusiform (R)	-0.395814	-0.717072	-0.0745555	0.018146	1
Postcentral (L)	-0.320736	-0.689511	0.0480391	0.0852894	1
Postcentral (R)	-0.330139	-0.736887	0.07661	0.106747	1
Parietal Sup (L)	-0.653078	-1.27471	-0.0314494	0.0404223	1
Parietal Sup (R)	-0.649293	-1.24153	-0.0570536	0.0329655	1
Parietal Inf (L)	-0.426331	-0.948654	0.0959909	0.104201	1
Parietal Inf (R)	-0.354012	-0.773358	0.0653335	0.0941783	1
SupraMarginal (L)	-0.342164	-0.821364	0.137037	0.154065	1
SupraMarginal (R)	-0.34664	-0.827795	0.134515	0.150519	1
Angular (L)	-0.599786	-1.28399	0.0844146	0.0823417	1
Angular (R)	-0.520526	-1.02856	-0.0124951	0.0450344	1
Precuneus (L)	-0.661944	-1.16815	-0.155742	0.0124877	1
Precuneus (R)	-0.578669	-1.0154	-0.141939	0.0114472	0.995907
Paracentral Lobule (L)	-0.166809	-0.588295	0.254678	0.422609	1
Paracentral Lobule (R)	-0.39835	-0.892109	0.0954091	0.109151	1
Caudate (L)	-0.238576	-0.599982	0.122831	0.185654	1
Caudate (R)	-0.155318	-0.47575	0.165115	0.328	1
Putamen (L)	-0.000718637	-0.20748	0.206043	0.994333	1
Putamen (R)	-0.0557434	-0.275218	0.163731	0.604437	1
Pallidum (L)	-0.055537	-0.280274	0.1692	0.614405	1
Pallidum (R)	0.0734176	-0.137249	0.284084	0.478809	1
Thalamus (L)	-0.17689	-0.435634	0.081854	0.169813	1
Thalamus (R)	-0.239591	-0.484109	0.00492601	0.0544432	1
Heschl (L)	-0.0850206	-0.429757	0.259715	0.613842	1
Heschl (R)	-0.288036	-0.697799	0.121726	0.159878	1
Temporal Sup (L)	-0.243812	-0.561846	0.0742218	0.126456	1
Temporal Sup (R)	-0.311752	-0.593611	-0.0298943	0.0315665	1
Temporal Pole Sup (L)	-0.158535	-0.474647	0.157577	0.304089	1
Temporal Pole Sup (R)	-0.30779	-0.593045	-0.0225347	0.0355939	1
Temporal Mid (L)	-0.230082	-0.52603	0.0658649	0.120455	1
Temporal Mid (R)	-0.385282	-0.741749	-0.0288143	0.0353602	1
Temporal Pole Mid (L)	-0.128777	-0.323547	0.0659935	0.182536	1
Temporal Pole Mid (R)	-0.224551	-0.42505	-0.024052	0.0298157	1
Temporal Inf (L)	-0.199303	-0.428197	0.02959	0.0839653	1
Temporal Inf (R)	-0.273958	-0.52765	-0.0202658	0.0355028	1
Effects expressed with baseline session as reference, i.e., a negative parameter estimate reflects lower brain response during psilocybin session. Model structure same as for Table 2. "Estimate" is the unstandardised regression coefficient. Abbreviations: 95% CI = 95% confidence interval, punc = unadjusted significance level, pFWER = p-values corrected for family-wise error rate using Bonferroni-…
