# Supplementary material for: Amygdala response to emotional faces following acute administration of psilocybin in healthy individuals
Source: Neurosci Appl. 2023 Dec 30;3:103934. doi: 10.1016/j.nsa.2023.103934 (PMC12244094; doi:10.1016/j.nsa.2023.103934)
Supplement: Multimedia component 6 [file mmc6.xlsx]

## Sheet: Sheet1
Supplementary Table 5. Regional psilocybin effects on response to neutral faces
Region	Estimate	95% CI		punc	pFWER
Precentral (L)	0.137758	-0.0772576	0.352774	0.198618	1
Precentral (R)	0.101549	-0.11882	0.321919	0.349991	1
Frontal Sup (L)	0.19787	-0.0911924	0.486931	0.170833	1
Frontal Sup (R)	0.090699	-0.116098	0.297496	0.373524	1
Frontal Sup Orb (L)	0.0491778	-0.165877	0.264233	0.639623	1
Frontal Sup Orb (R)	0.116613	-0.118238	0.351464	0.315599	1
Frontal Mid (L)	0.120073	-0.192714	0.432859	0.436752	1
Frontal Mid (R)	0.266372	0.00246681	0.530276	0.0480685	1
Frontal Mid Orb (L)	0.102763	-0.247642	0.453167	0.548363	1
Frontal Mid Orb (R)	0.00788802	-0.261039	0.276815	0.952212	1
Frontal Inf Oper (L)	0.156978	-0.0879325	0.401888	0.198231	1
Frontal Inf Oper (R)	0.180351	-0.112013	0.472715	0.214961	1
Frontal Inf Tri (L)	-0.0944257	-0.471198	0.282347	0.610106	1
Frontal Inf Tri (R)	0.100483	-0.164594	0.365561	0.44066	1
Frontal Inf Orb (L)	0.00800491	-0.298622	0.314632	0.957328	1
Frontal Inf Orb (R)	0.262224	0.0136907	0.510757	0.0395006	1
Rolandic Oper (L)	0.160993	-0.0654728	0.387458	0.155213	1
Rolandic Oper (R)	0.131852	-0.153227	0.416931	0.348004	1
Supp Motor Area (L)	0.0378623	-0.182841	0.258566	0.726539	1
Supp Motor Area (R)	0.0688197	-0.120189	0.257829	0.458723	1
Olfactory (L)	0.146771	-0.284634	0.578176	0.490107	1
Olfactory (R)	0.0458599	-0.465339	0.557059	0.854593	1
Frontal Sup Medial (L)	0.287511	-0.0847633	0.659786	0.123631	1
Frontal Sup Medial (R)	0.175692	-0.169141	0.520525	0.302979	1
Rectus (L)	0.096372	-0.179192	0.371936	0.475991	1
Rectus (R)	0.00213489	-0.240169	0.244439	0.985624	1
Insula (L)	0.151206	-0.0274643	0.329876	0.0933792	1
Insula (R)	0.181063	-0.0523473	0.414473	0.122376	1
Cingulum Ant (L)	0.142074	-0.271401	0.555549	0.48402	1
Cingulum Ant (R)	0.0700116	-0.306684	0.446707	0.704225	1
Cingulum Mid (L)	0.13145	-0.0808831	0.343783	0.213765	1
Cingulum Mid (R)	0.103734	-0.0634336	0.270901	0.212518	1
Cingulum Post (L)	0.290234	-0.138841	0.719309	0.175668	1
Cingulum Post (R)	0.164984	-0.132979	0.462946	0.263987	1
Hippocampus (L)	-0.0250621	-0.181247	0.131123	0.74204	1
Hippocampus (R)	0.0194302	-0.158567	0.197427	0.822804	1
ParaHippocampal (L)	-0.00230201	-0.229719	0.225115	0.983547	1
ParaHippocampal (R)	-0.00748294	-0.214524	0.199558	0.941253	1
Amygdala (L)	0.040854	-0.301282	0.38299	0.805964	1
Amygdala (R)	0.000371255	-0.263983	0.264726	0.997706	1
Calcarine (L)	0.0886252	-0.341213	0.518463	0.671976	1
Calcarine (R)	0.0824223	-0.237323	0.402168	0.598344	1
Cuneus (L)	0.25376	-0.359508	0.867028	0.400367	1
Cuneus (R)	0.184148	-0.339755	0.708051	0.473955	1
Lingual (L)	-0.111847	-0.403296	0.179601	0.434985	1
Lingual (R)	0.0444829	-0.26865	0.357616	0.770736	1
Occipital Sup (L)	0.0969338	-0.480303	0.674171	0.731397	1
Occipital Sup (R)	0.0461414	-0.403062	0.495345	0.832598	1
Occipital Mid (L)	0.113609	-0.262815	0.490033	0.537836	1
Occipital Mid (R)	0.148266	-0.35097	0.647503	0.54275	1
Occipital Inf (L)	-0.049603	-0.421183	0.321977	0.783788	1
Occipital Inf (R)	0.0884353	-0.423536	0.600406	0.722956	1
Fusiform (L)	-0.0279523	-0.24835	0.192446	0.794993	1
Fusiform (R)	-0.022133	-0.284312	0.240046	0.863257	1
Postcentral (L)	0.238473	-0.00723513	0.484182	0.0565718	1
Postcentral (R)	0.13496	-0.230176	0.500096	0.451498	1
Parietal Sup (L)	0.299224	-0.0886479	0.687096	0.123251	1
Parietal Sup (R)	0.217932	-0.182179	0.618044	0.271268	1
Parietal Inf (L)	0.425386	0.0339106	0.816861	0.0344681	1
Parietal Inf (R)	0.54426	0.144722	0.943798	0.00991401	0.862519
SupraMarginal (L)	0.428453	0.105058	0.751848	0.0114978	0.988811
SupraMarginal (R)	0.541059	0.0635069	1.01861	0.0282076	1
Angular (L)	0.361913	-0.10943	0.833255	0.126111	1
Angular (R)	0.414512	-0.0536526	0.882677	0.0800358	1
Precuneus (L)	0.126128	-0.256319	0.508575	0.502828	1
Precuneus (R)	0.0527251	-0.303473	0.408923	0.762558	1
Paracentral Lobule (L)	-0.0202473	-0.331031	0.290537	0.893771	1
Paracentral Lobule (R)	-0.136938	-0.482392	0.208516	0.420556	1
Caudate (L)	0.209112	0.0106497	0.407574	0.0398603	1
Caudate (R)	0.159668	-0.0215568	0.340893	0.0814362	1
Putamen (L)	0.146584	-0.0681311	0.361299	0.170241	1
Putamen (R)	0.243207	0.0826523	0.403762	0.00462125	0.40667
Pallidum (L)	0.0419001	-0.103186	0.186986	0.552742	1
Pallidum (R)	0.145302	-0.009167	0.299771	0.0639907	1
Thalamus (L)	0.0865616	-0.138419	0.311542	0.435584	1
Thalamus (R)	0.0735118	-0.0894997	0.236523	0.360005	1
Heschl (L)	0.294917	0.0251876	0.564646	0.0334452	1
Heschl (R)	0.226225	-0.105336	0.557785	0.171978	1
Temporal Sup (L)	0.202466	-0.0017955	0.406728	0.0518883	1
Temporal Sup (R)	0.171739	-0.110456	0.453933	0.219672	1
Temporal Pole Sup (L)	0.209084	-0.0546414	0.472809	0.114027	1
Temporal Pole Sup (R)	0.121178	-0.13525	0.377607	0.33948	1
Temporal Mid (L)	0.180146	-0.0445961	0.404888	0.110815	1
Temporal Mid (R)	0.220389	-0.0613246	0.502104	0.118728	1
Temporal Pole Mid (L)	0.0846651	-0.0566286	0.225959	0.227704	1
Temporal Pole Mid (R)	0.0387782	-0.157498	0.235055	0.687543	1
Temporal Inf (L)	0.0779677	-0.105769	0.261705	0.385298	1
Temporal Inf (R)	0.140038	-0.100577	0.380653	0.239445	1
Effects expressed with baseline session as reference, i.e., a negative parameter estimate reflects lower brain response during psilocybin session. Model structure same as for Table 2. "Estimate" is the unstandardised regression coefficient. Abbreviations: 95% CI = 95% confidence interval, punc = unadjusted significance level, pFWER = p-values corrected for family-wise error rate using Bonferroni-…
